# Supplementary material for: Dietary and Therapeutic Management of Glycogen Storage Disease Type IX: Analysis of a Systematic Review
Source: Children (Basel). 2026 May 5;13(5):648. doi: 10.3390/children13050648 (PMC13205120; doi:10.3390/children13050648)
Supplement: Supplementary file 1 [file children-13-00648-s001.zip]

Archive with 1 entries (1 files):
- children-4269622-supplementary.pdf
